# Supplementary material for: Identifying researcher characteristics driving growth in Japanese University-originated deep-tech startups: A machine learning approach
Source: PLoS One. 2026 Apr 3;21(4):e0346137. doi: 10.1371/journal.pone.0346137 (PMC13048777; doi:10.1371/journal.pone.0346137)
Supplement: S1 File — (XLSX) [file pone.0346137.s001.xlsx]

## Sheet: researcher_info
Company ID	eradID	ScopusID
7684	20230097	55345276700
7684	20154982	7402804245
7668	60273512	6602654501
4718	90292755	24529073400
20444	40175485	35393672800
20444	50625580	35401033700
20444	20570146	25650876600
33416	60356087	53364561900
4969	90762188	36454884800
19627	468498	36840745700
19418	30377775	22836892600
20778	10793812	57192907020
18777	30729455	36662716600
18777	40791231	56531989700
18777	844193	57188759249
23555	10332842	55582746700
22144	50315644	35409955000
7706	60292900	35371312200
11667	80216027	55081452100
11667	302406	7202433781
29973	80170348	57199970626
19721	60191649	7006810223
23104	40340640	6701426333
25423	578908	23008510900
29438	10274127	7201520294
19035	324575	6603028499
16935	50423033	7102400567
23803	20359805	7402768436
29687	60453023	57631372600
29489	40281787	7202630780
17074	50325883	7201547782
17074	30237507	7102541060
8760	20010415	55730206900
29974	10549455	36750375200
31064	90805938	56516071300
17711	80404101	7004655211
17711	40781795	56417263000
30814	30292519	56030699600
14551	30354913	7102228126
14551	90241819	7103092700
14551	50235222	7402869980
10637	20202369	56040458200
10637	30750004	7201690660
10520	40232384	7005824962
17104	10234105	7202644854
17029	80020832	7007047272
23631	10207376	7004354760
17044	60379097	57792500200
30967	70216307	7203087310
4705	30283245	7005476451
25325	10756919	56524241800
16132	50360847	6701566049
27264	50771763	57192708157
19919	50343075	7005040940
25272	40302088	35417350500
25272	70375210	6508163903
23856	30333503	7201839837
7124	130245	35448581000
7124	90231688	7402558292
7124	60581585	12801316900
26865	10875412	57196009506
15586	90286956	6701636891
18067	80447549	16023180000
18067	60639095	23971064400
31087	239550	7202793879
17176	20211732	6602154377
8861	80137984	57197850099
25747	70469948	12242357100
14174	40345757	36828600600
7391	30302665	7403071151
7391	10550030	8529233700
8763	10038101	7201497943
10523	20423014	7407456556
10523	60589266	56301711300
25287	40776556	47061610700
25413	20262602	55730292000
25413	10361932
25760	20314742	56212657200
16301	70293701	7201420574
21624	10351884	6603169272
14347	20845367
7721	70197151	55722300100
14347	20885157
21317	10437262	55585001500
21317	30622675	55323105200
27447	572405	23469888800
25363	30234339	7409873605
19064	235681	16684837100
17060	332552	7003887978
18468	50222427	35083950900
6362	10523045	57117275300
18392	10361479	8627699100
18392	90376442	7103191668
18392	80282557	35399498600
18392	70376599	7202317850
10492	90172014	7102406985
25637	10305633	7103034695
29676	50176913	6701666319
8817	50187845	7201662709
15926	60379170	16646657200
29764	40241666	55732834800
24319	60419463	35337649600
25738	20713093	56002401600
16877	30633614
30034	60335106	7005730357
22536	271065	16173201200
18682	40396255	8663710200
21101	30601033	25627801300
27282	50252250	7201617016
31796	20755011	56647711200
29332	10250482	55550919200
31093	20304553	7003470503
23926	20612625	55211574100
20072	60392172	7102096504
8830	10232282	26643316500
8802	40307666	55471597500
25476	50649754	24068050800
7050	60509727	7101775767
7050	80011641	7004553689
7050	90272997	7201618682
7050	80237198	7006580042
7050	90293894	7403304171
17110	40302393	35869797600
27642	10976	35399368800
7797	60312641	7005264723
29777	30737333	12784272400
26598	20847884	57193647211
26598	30395066	35511585800
17182	40252233	7102661918
18441	60581220	7102742759
32747	10790503	35889277700
14265	80333524	7005199295
20067	261503	6602389847
27267	20597249	37023926800
27267	70173797	7005250498
26598	40073572
17077	10512105	24802483600
17077	10211715	7203071286
18313	70272672	6602093068
18313	514796	9744960500
21672	159229	57200164832
17020	30169552	7005004082
27365	10346249	7102874996
25778	50367447
14347	40361505	57204709713
25738	70508358
25354	90599143	57204046255
25354	60527430	53664030800
25354	70556969	56301982100
25354	30845102	55516139500
20918	80314409	7404274201
6792	30280770	7201357958
14229	60362224	6603642724
23625	70362415	11439526400
23625	784191	57102871000
25793	90378886	7401941055
19914	90314202	8303588100
25792	30362502	7006589025
18340	50333555	55323086000
16637	90201285	7006603151
8792	40315065	7005209315
25425	80291508	7403667496
3684	393728	7004855784
25723	323501	7405724256
25636	50212254	35248984400
20194	80302826	55701351300
25400	90271634	7201964047
19720	30243091	7202114141
20603	20243264	7202877024
20603	80610683	34569890800
20603	10565518	7004865273
20603	10761702	55492737200
29803	70759886	56373529700
17184	60187086	36018813100
32749	70544724	36915621200
16038	80243252	7003800550
8696	20140303	7201690696
25395	30282677	57192015013
19307	60263125	7401852698
19307	90330240	36157280000
8162	60727014	37034068900
7635	10620338	35409917100
4154	50025607	57207329300
17185	30127980	35583620800
7390	10464398	55994438600
16077	30315642	7102090179
8873	20111734	35375731500
30061	30130008	7102559792
8704	80435677	55151929800
9770	50282827	7401781511
25785	20263957	7401639937
20190	383985	6603267054
5876	60397312	7102576435
19838	154774	7103299634
25840	20621981	57188963966
3120	60348745	36480113400
18493	70647940	21741863100
19877	30612460	54789676800
11707	40205547	57203868143
11707	80191394	55536090100
11707	70399690	7006670842
25368	30209639	55552646800
16877	40335766	34969465200
27267	90400449
16996	10177165	7102887181
8981	70332517	7403468508
16875	60182995	7005075542
17027	30151145	7003267128
8886	80344224	7401965182
8886	30396121	55730620800
8886	40509171	55193304800
8886	40357744	14719940800
14187	30443899	7202394871
14187	70535103	6506751720
15988	60345030	7006119317
15988	10271032	12545057900
15988	80153427	7007145967
15988	50444104	7202269496
8961	30157028	36040908600
15879	50431523	35323180200
16133	197617	7202125163
5731	80281442	7403011839
20491	70136092	57211391429
8697	10322033	8091781900
21344	30130040	35467733800
19552	512097	13907279500
20498	20375794	35584094500
10491	40183636	7402272623
16928	712704	12239455800
31009	80176411	7004432141
26776	20817415	56031871300
16635	10283657	7102309284
31596	70332327	55461444200
7665	30167837	7102167014
25408	70283439	35428350600
16950	10336589	7003744127
25684	30531793	14052460900
34544	50236973	7005974945
5757	10263120	55943142500
3203	50238523	56231681000
24509	60550291
6790	70263457	56131440100
6790	70457167	8122556100
17022	10363524	35600688300
16976	50214838	7005465300
16976	10570731	57224787321
16976	20374142	55928859300
16929	200494	7202555946
27310	30424815	35786083500
25787	80570209	26531475000
